# Supplementary material for: The role of microglia and their CX3CR1 signaling in adult neurogenesis in the olfactory bulb
Source: eLife. 2017 Dec 18;6:e30809. doi: 10.7554/eLife.30809 (PMC5734876; doi:10.7554/eLife.30809)
Supplement: Figure 9—source data 1. [file elife-30809-fig9-data1.xlsx]

## Sheet: Sheet1
				Data of cytokines and chemokines expression in the OB and serum of WT, Cx3cr1-/- and PLX5622-treated mice.
				Relative Pixel Intensity (Rel. Pix. Intens.) for cytokines and chemokines whose levels were above the detection threshold of the assay.
				Rel. Pix. Intens. for all the other measured cytokines and chemokines was <1.
				Olfactory Bulb Values (raw data is in duplicates)					Serum Values (raw data is in duplicates)
				Cytokine	Group	Rel. Pix. Intens.			Cytokine	Group	Rel. Pix. Intens.
				CXCL12	WT	6.35704			ICAM1	WT	39.1195
				CXCL12	WT	5.86949			ICAM1	WT	41.1199
				CXCL12	Cx3cr1-/-	4.98897			ICAM1	Cx3cr1-/-	29.7304
				CXCL12	Cx3cr1-/-	4.69886			ICAM1	Cx3cr1-/-	29.4775
				CXCL12	PLX	5.12294			ICAM1	PLX	33.4107
				CXCL12	PLX	5.34015			ICAM1	PLX	36.4014
				IFNγ	WT	3.79684			CXCL12	WT	9.23527
				IFNγ	WT	3.48619			CXCL12	WT	8.95257
				IFNγ	Cx3cr1-/-	2.33056			CXCL12	Cx3cr1-/-	10.8365
				IFNγ	Cx3cr1-/-	2.10442			CXCL12	Cx3cr1-/-	10.9545
				IFNγ	PLX	2.93628			CXCL12	PLX	8.9804
				IFNγ	PLX	1.84838			CXCL12	PLX	10.1443
				ICAM1	WT	2.62192			C5a	WT	8.01658
				ICAM1	WT	1.54833			C5a	WT	7.96621
				ICAM1	Cx3cr1-/-	1.71344			C5a	Cx3cr1-/-	7.05889
				ICAM1	Cx3cr1-/-	1.49041			C5a	Cx3cr1-/-	7.83574
				ICAM1	PLX	2.3296			C5a	PLX	5.62852
				ICAM1	PLX	1.7649			C5a	PLX	5.20676
				TNFa	WT	2.65771			CXCL13	WT	3.32613
				TNFa	WT	3.46799			CXCL13	WT	3.65272
				TNFa	Cx3cr1-/-	2.55468			CXCL13	Cx3cr1-/-	2.88022
				TNFa	Cx3cr1-/-	2.01978			CXCL13	Cx3cr1-/-	2.58718
				TNFa	PLX	2.39649			CXCL13	PLX	2.58924
				TNFa	PLX	1.99325			CXCL13	PLX	3.14756
				TIMP-1	WT	2.54237			TIMP1	WT	2.44849
				TIMP-1	WT	2.65594			TIMP1	WT	2.73411
				TIMP-1	Cx3cr1-/-	2.15178			TIMP1	Cx3cr1-/-	2.12418
				TIMP-1	Cx3cr1-/-	2.1918			TIMP1	Cx3cr1-/-	1.75305
				TIMP-1	PLX	1.93073			TIMP1	PLX	1.35122
				TIMP-1	PLX	1.79022			TIMP1	PLX	1.19979
				IL-1a	WT	3.01049			MCSF	WT	2.15991
				IL-1a	WT	3.36054			MCSF	WT	1.81317
				IL-1a	Cx3cr1-/-	2.17085			MCSF	Cx3cr1-/-	1.91522
				IL-1a	Cx3cr1-/-	1.42276			MCSF	Cx3cr1-/-	1.54635
				IL-1a	PLX	1.64953			MCSF	PLX	2.17592
				IL-1a	PLX	1.88239			MCSF	PLX	1.59875
