# Supplementary material for: The role of microglia and their CX3CR1 signaling in adult neurogenesis in the olfactory bulb
Source: eLife. 2017 Dec 18;6:e30809. doi: 10.7554/eLife.30809 (PMC5734876; doi:10.7554/eLife.30809)
Supplement: Source code 1. [file elife-30809-code1.m]

%% spine size analysis
% The following code was written by Hagit Kopel and Eitan Schechtman (2012)
% The code runs on Z stack tif files
% The tif file Z stack should also be saved as an image sequence (by
% imagej for example) and stored in the same directory as the tif file
% Note to define the dataset (file name) and the Z (stcak number) below

clc;
clear all;
close all;

%% predefined variables
DataSet=['Cell2Z']; % This should be the name of the tif file you analyze, you should change it accordingly in order for the code to run smoothly
Z=45; % This should be the number stacks you have in your tif Z stack file, you should change it accordingly in order for the code to run smoothly
bitnum=16;
MaxNumOfSpines=300;

% Define slice frames
a=imfinfo([DataSet,'.tif']);
X=a.Width;
Y=a.Height;
Z=Z-1; % beacuse Z stacks are indexed between 0 to Z-1
clear a;

% Define colormap
c=[0:(2^bitnum-1)]/(2^bitnum-1);
c = [c' c' c'];

% run over z
I=zeros(X,Y,Z); % Horizontal indices, vertical indices, slice number
for z=1:Z+1 
    FileName=[DataSet,'',num2str(z-1,'%02i'),'.tif'];
    I(:,:,z)=imread(FileName);
end;

%% input spine and dendrite slices
% Enter spine Z slice number and then dendrite Z slice number
% First circle the spine, then the background and finally the dendrite

results=zeros(MaxNumOfSpines,10);
ROIs=cell(MaxNumOfSpines,3);
% load  ([DataSet,'_',datestr(now, 'dd-mm-yy')] );
index=find(results(:,1)==0,1);
disp(['spine number ',num2str(index),':']);
S=input('what is the spine slice? (0 to end) ');
D= input('what is the dendrite slice? ');


while S~=0
    %% define spine size
    if bitnum==8    figure; colormap(c); image(I(:,:,S)); Spine=roipoly; end;
    if bitnum>8    figure; imagesc(I(:,:,S)); Spine=roipoly; end;
    %Spine is a X*Y matrix of 0s and 1s. 1s are the pixels that were chosen
    %by the user in roipoly
    
    doubleSpine=double(Spine);
    SizeOfROIS=length(find(Spine));

    % Calculate best slice for spine - This part of the script goes over
    % the slices around the predefined slice. It chooses the slice in which
    % the intensity of the chosen pixels is maximal and puts it in Snew
    maxZ=0;
    Snew=S;
    FirstLookupFrame=S-5; if FirstLookupFrame<1 FirstLookupFrame=1; end;
    LastLookupFrame=S+5; if LastLookupFrame>Z+1 LastLookupFrame=Z+1; end;       
    for i=FirstLookupFrame:LastLookupFrame
         temp=sum(sum(doubleSpine.*I(:,:,i)));
         if temp>maxZ
             maxZ=temp;
             Snew=i;
         end;
         clear temp; 
    end;
    close ;

    %% define the background - the user chooses an area with no spines or denedrites. This choice is used to reduce the baseline (background) intensity from the spine intensity
    B=Snew;
    if bitnum==8    figure; colormap(c); image(I(:,:,B)); Background=roipoly; end;
    if bitnum>8    figure; imagesc(I(:,:,B)); Background=roipoly; end;
    doubleBackground=double(Background);
    SizeOfROIB=length(find(Background));
    MeanOfBackground=sum(sum(I(:,:,B).*doubleBackground))/SizeOfROIB; % calculated the mean background intensity
    close ;
    
    %%  define dendrite intensity - same as last segment, only here the area is that of the dendrite. It is normalized by subtracting the background intensity
    if bitnum==8    figure; colormap(c); image(I(:,:,D)); Dendrite=roipoly; end;
    if bitnum>8    figure; imagesc(I(:,:,D)); Dendrite=roipoly;end;
    doubleDendrite=double(Dendrite);
    SizeOfROID=length(find(Dendrite));
    IminusBackgroundD=I(:,:,D)-MeanOfBackground;
    %IminusBackgroundD=I(:,:,S);
    % mean of dendrite intensity (for the chosen region)
    NewImageD=IminusBackgroundD.*doubleDendrite;
    MeanOfDendrite=sum(sum(NewImageD))/SizeOfROID;
    %mean of upper 10% in dendrite intensity - the 10% pixels with the
    %highest intensity are selected and their mean intensity is calculated.
    SortedValues=sort(NewImageD(:));
    LowerValue=round(SizeOfROID/10);
    MeanOfUpperTenPercent=mean(SortedValues(end-LowerValue:end));
    close ;

    %% Calculating spine size - same as dendrite

    IminusBackgroundS=I(:,:,Snew)-MeanOfBackground;
    NewImageS=IminusBackgroundS.*doubleSpine;
    SpineSize=sum(sum(NewImageS));
    
    SpineSize1=SpineSize/MeanOfDendrite; % calculated how much more intense the spine is relative to the dentrite
    SpineSize2=SpineSize/MeanOfUpperTenPercent; %same, but using the top 10% pixels of the dendrite
    
    [RepresentingPixelY,RepresentingPixelX]=find((NewImageS(:,:)==max(max((NewImageS(:,:))))),1,'first'); %For display purposes only, a representative pixel is chosen, in which the size of the spine will appear.

    %% Save results

    results(index,1)=S;
    results(index,2)=Snew;
    results(index,3)=MeanOfBackground;
    results(index,4)=MeanOfDendrite;
    results(index,5)=MeanOfUpperTenPercent;
    results(index,6)=SpineSize;
    results(index,7)=SpineSize1;
    results(index,8)=SpineSize2;
    results(index,9)=RepresentingPixelX;
    results(index,10)=RepresentingPixelY;
    results(index,11)=D;
    
    ROIs(index,1)=mat2cell(doubleSpine,X,Y);
    ROIs(index,2)=mat2cell(doubleBackground,X,Y);
    ROIs(index,3)=mat2cell(doubleDendrite,X,Y);


    save ([DataSet,'_',datestr(now, 'dd-mm-yy')] ,'results' ,'ROIs');
    clearvars -except results ROIs index I c X Y Z DataSet MaxNumOfSpines bitnum;

    % input spine and dendrite slices
    index=index+1;
    disp ('');
    disp(['spine number ',num2str(index),':']);
    S=input('what is the spine slice? (0 to end) ');
    D= input('what is the dendrite slice? ');


end;

%% Max Projection
% gives a projection image of the Z stack with the spine sizes on it. This
% is for display purposes only

MaxProj=zeros(X,Y);
for i=1:X
    for j=1:Y
        MaxProj(i,j)=max(I(i,j,:));
    end;
end;
if bitnum==8    figure; colormap(c); image(MaxProj(:,:)); end;
if bitnum>8    figure; colormap(gray);  imagesc(MaxProj(:,:)); end;
for i=1:find(results(:,1),1,'last')
    text(results(i,9),results(i,10),num2str(round(results(i,8))),'FontSize',10);
end;
    
